# Supplementary material for: Hydrous Hydrazine Decomposition for Hydrogen Production Using of Ir/CeO2: Effect of Reaction Parameters on the Activity
Source: Nanomaterials (Basel). 2021 May 19;11(5):1340. doi: 10.3390/nano11051340 (PMC8161091; doi:10.3390/nano11051340)
Supplement: Supplementary file 1 [file nanomaterials-11-01340-s001.zip]

Archive with 1 entries (1 files):
- nanomaterials-1214028-supplementary.pdf
